# Supplementary material for: Low P-Selectin Glycoprotein Ligand-1 Expression in Neutrophils Associates with Disease Activity and Deregulated NET Formation in Systemic Lupus Erythematosus
Source: Int J Mol Sci. 2023 Mar 24;24(7):6144. doi: 10.3390/ijms24076144 (PMC10093849; doi:10.3390/ijms24076144)
Supplement: Supplementary file 1 [file ijms-24-06144-s001.zip]

Archive with 1 entries (1 files):
- ijms-2201711-supplementary.pdf
